# Supplementary material for: Multiregional origins of the domesticated tetraploid wheats
Source: PLoS One. 2020 Jan 22;15(1):e0227148. doi: 10.1371/journal.pone.0227148 (PMC6975532; doi:10.1371/journal.pone.0227148)
Supplement: S2 Table — (XLSX) [file pone.0227148.s010.xlsx]

## Sheet: S2 Table
S2 Table. GBS data.
Accession number	Lab code	Taxon	Missing data	Heterozygous sites
PI 560697	158	Triticum timopheevii subsp. armeniacum	0.6475	0.09478
PI 560873	160	Triticum timopheevii subsp. armeniacum	0.61113	0.0991
PI 560877	161	Triticum timopheevii subsp. armeniacum	0.5965	0.10344
PI 656869	185	Triticum timopheevii subsp. armeniacum	0.56545	0.10769
PI 656871	186	Triticum timopheevii subsp. armeniacum	0.46735	0.13276
PI 656872	187	Triticum timopheevii subsp. armeniacum	0.61917	0.09622
PI 656873	188	Triticum timopheevii subsp. armeniacum	0.6294	0.09533
CGN16098	201	Triticum timopheevii subsp. armeniacum	0.50353	0.12131
CGN16102	204	Triticum timopheevii subsp. armeniacum	0.57508	0.10768
CGN 13161	210	Triticum timopheevii subsp. armeniacum	0.59205	0.10371
PI 654340	224	Triticum timopheevii subsp. armeniacum	0.55206	0.10811
PI 352264	225	Triticum timopheevii subsp. armeniacum	0.81984	0.07247
CItr 17680	227	Triticum timopheevii subsp. armeniacum	0.79548	0.07907
PI 352265	228	Triticum timopheevii subsp. armeniacum	0.55952	0.10845
PI 427308	229	Triticum timopheevii subsp. armeniacum	0.77193	0.07836
PI 427347	230	Triticum timopheevii subsp. armeniacum	0.52705	0.11823
PI 427354	231	Triticum timopheevii subsp. armeniacum	0.76047	0.05528
PI 596290	232	Triticum timopheevii subsp. armeniacum	0.49631	0.12497
CItr 17677	17677	Triticum timopheevii subsp. armeniacum	0.57616	0.10705
CItr 17678	17678	Triticum timopheevii subsp. armeniacum	0.49073	0.12516
CGN24296	24296	Triticum timopheevii subsp. armeniacum	0.50677	0.12108
PI 352510	215	Triticum timopheevii subsp. timopheevii	0.46976	0.1309
PI 355705	216	Triticum timopheevii subsp. timopheevii	0.58295	0.1064
PI 300991	221	Triticum timopheevii subsp. timopheevii	0.51401	0.12131
PI 119442	222	Triticum timopheevii subsp. timopheevii	0.7008	0.08948
PI 572916	301	Triticum timopheevii subsp. timopheevii	0.51401	0.12124
Citr 15590	15590	Triticum timopheevii subsp. timopheevii	0.63164	0.09632
PI 251018	251018	Triticum timopheevii subsp. timopheevii	0.29908	0.16121
PI 352322	72	Triticum turgidum subsp. dicoccoides	0.60151	0.05672
PI 355459	77	Triticum turgidum subsp. dicoccoides	0.28363	0.08499
PI 414718	84	Triticum turgidum subsp. dicoccoides	0.4612	0.07193
PI 414719	85	Triticum turgidum subsp. dicoccoides	0.55032	0.06074
PI 414721	87	Triticum turgidum subsp. dicoccoides	0.4202	0.07257
PI 414722	88	Triticum turgidum subsp. dicoccoides	0.43616	0.07258
PI 428013	90	Triticum turgidum subsp. dicoccoides	0.37414	0.07865
PI 428014	91	Triticum turgidum subsp. dicoccoides	0.59001	0.05739
PI 428015	92	Triticum turgidum subsp. dicoccoides	0.37713	0.07602
PI 428016	93	Triticum turgidum subsp. dicoccoides	0.29544	0.08321
PI 428017	94	Triticum turgidum subsp. dicoccoides	0.42499	0.07109
PI 428053	96	Triticum turgidum subsp. dicoccoides	0.42241	0.07073
PI 428069	97	Triticum turgidum subsp. dicoccoides	0.41804	0.07268
PI 428077	98	Triticum turgidum subsp. dicoccoides	0.37658	0.07379
PI 428085	99	Triticum turgidum subsp. dicoccoides	0.46045	0.0675
PI 428093	100	Triticum turgidum subsp. dicoccoides	0.40782	0.07354
PI 428100	101	Triticum turgidum subsp. dicoccoides	0.37584	0.07696
PI 428105	102	Triticum turgidum subsp. dicoccoides	0.36707	0.07778
PI 428125	103	Triticum turgidum subsp. dicoccoides	0.36656	0.07675
PI 428127	104	Triticum turgidum subsp. dicoccoides	0.3793	0.07702
PI 428141	105	Triticum turgidum subsp. dicoccoides	0.51014	0.06459
PI 428143	106	Triticum turgidum subsp. dicoccoides	0.8055	0.03936
PI 428145	107	Triticum turgidum subsp. dicoccoides	0.57292	0.06914
PI 466927	110	Triticum turgidum subsp. dicoccoides	0.52527	0.06278
PI 466981	112	Triticum turgidum subsp. dicoccoides	0.5442	0.06123
PI 466996	114	Triticum turgidum subsp. dicoccoides	0.5596	0.05789
PI 467004	115	Triticum turgidum subsp. dicoccoides	0.38173	0.07811
PI 470736	117	Triticum turgidum subsp. dicoccoides	0.50281	0.06398
PI 470978	118	Triticum turgidum subsp. dicoccoides	0.51917	0.06479
PI 470980	119	Triticum turgidum subsp. dicoccoides	0.42731	0.07227
PI 470988	120	Triticum turgidum subsp. dicoccoides	0.36492	0.07691
PI 471035	122	Triticum turgidum subsp. dicoccoides	0.55478	0.06588
PI 487251	123	Triticum turgidum subsp. dicoccoides	0.40908	0.07085
PI 487252	124	Triticum turgidum subsp. dicoccoides	0.39619	0.07239
PI 487253	125	Triticum turgidum subsp. dicoccoides	0.48314	0.06702
PI 487261	126	Triticum turgidum subsp. dicoccoides	0.48117	0.06596
PI 487263	127	Triticum turgidum subsp. dicoccoides	0.75582	0.04645
PI 487264	128	Triticum turgidum subsp. dicoccoides	0.40087	0.07127
PI 538680	146	Triticum turgidum subsp. dicoccoides	0.38832	0.07674
PI 538695	147	Triticum turgidum subsp. dicoccoides	0.67514	0.05696
PI 538699	148	Triticum turgidum subsp. dicoccoides	0.70395	0.05186
PI 538705	150	Triticum turgidum subsp. dicoccoides	0.33727	0.10776
PI 538719	152	Triticum turgidum subsp. dicoccoides	0.38099	0.07378
PI 554581	155	Triticum turgidum subsp. dicoccoides	0.61703	0.05977
PI 554582	156	Triticum turgidum subsp. dicoccoides	0.56226	0.06301
PI 554583	157	Triticum turgidum subsp. dicoccoides	0.61967	0.05974
PI 654311	175	Triticum turgidum subsp. dicoccoides	0.56438	0.05882
PI 654317	176	Triticum turgidum subsp. dicoccoides	0.66873	0.05655
PI 654318	177	Triticum turgidum subsp. dicoccoides	0.33031	0.07879
PI 654319	178	Triticum turgidum subsp. dicoccoides	0.39042	0.07251
PI 654334	180	Triticum turgidum subsp. dicoccoides	0.2858	0.08501
PI 654336	181	Triticum turgidum subsp. dicoccoides	0.59294	0.05687
PI 656866	182	Triticum turgidum subsp. dicoccoides	0.36423	0.07676
PI 656867	183	Triticum turgidum subsp. dicoccoides	0.43036	0.07018
PI 656868	184	Triticum turgidum subsp. dicoccoides	0.52779	0.06226
CGN06541	202	Triticum turgidum subsp. dicoccoides	0.30423	0.10997
CGN09954	207	Triticum turgidum subsp. dicoccoides	0.57399	0.05856
PI 427998	226	Triticum turgidum subsp. dicoccoides	0.37113	0.07896
CGN08333	302	Triticum turgidum subsp. dicoccoides	0.58996	0.05792
IG 11508	303	Triticum turgidum subsp. dicoccoides	0.38785	0.07288
IG 46483	304	Triticum turgidum subsp. dicoccoides	0.36161	0.09855
K42632	321	Triticum turgidum subsp. dicoccoides	0.345	0.07774
K62358	322	Triticum turgidum subsp. dicoccoides	0.31415	0.08538
IG 109085	109085	Triticum turgidum subsp. dicoccoides	>90%
IG 113301	113301	Triticum turgidum subsp. dicoccoides	0.73619	0.0458
IG 113302	113302	Triticum turgidum subsp. dicoccoides	0.48407	0.06557
PI 40919	3b	Triticum turgidum subsp. dicoccum	0.29728	0.08287
PI 94641	8b	Triticum turgidum subsp. dicoccum	0.83671	0.03397
PI 94660	9b	Triticum turgidum subsp. dicoccum	0.41098	0.07116
PI 94670	11b	Triticum turgidum subsp. dicoccum	0.36214	0.07621
PI 94683	12b	Triticum turgidum subsp. dicoccum	0.88727	0.03017
PI 94747	13b	Triticum turgidum subsp. dicoccum	0.39705	0.07336
PI 182743	14b	Triticum turgidum subsp. dicoccum	0.49548	0.06584
PI 194375	16b	Triticum turgidum subsp. dicoccum	0.34872	0.07738
PI 197481	17b	Triticum turgidum subsp. dicoccum	0.50513	0.06469
PI 254153	19b	Triticum turgidum subsp. dicoccum	0.43369	0.0698
PI 326312	22b	Triticum turgidum subsp. dicoccum	0.3632	0.0783
PI 347230	23b	Triticum turgidum subsp. dicoccum	0.32351	0.08157
PI 348620	24b	Triticum turgidum subsp. dicoccum	0.49286	0.06521
PI 470737	26b	Triticum turgidum subsp. dicoccum	0.44831	0.06894
PI 113393	29	Triticum turgidum subsp. dicoccum	0.42785	0.0714
PI 624903	29b	Triticum turgidum subsp. dicoccum	0.41365	0.07045
PI 626468	30b	Triticum turgidum subsp. dicoccum	0.4373	0.07388
PI 532300	143	Triticum turgidum subsp. dicoccum	0.6715	0.0556
CGN12278	203	Triticum turgidum subsp. dicoccum	0.44185	0.06807
CGN08031	205	Triticum turgidum subsp. dicoccum	0.33952	0.0779
CGN12279	206	Triticum turgidum subsp. dicoccum	0.70586	0.04773
PI 182743	208	Triticum turgidum subsp. dicoccum	0.43579	0.06956
PI 470739	209	Triticum turgidum subsp. dicoccum	0.47465	0.06701
CGN08104	211	Triticum turgidum subsp. dicoccum	0.43886	0.06882
PI 415152	212	Triticum turgidum subsp. dicoccum	0.35313	0.08969
PI 606325	213	Triticum turgidum subsp. dicoccum	0.49119	0.06483
PI 190974	223	Triticum turgidum subsp. dicoccum	0.44407	0.06879
TRI 2884	233	Triticum turgidum subsp. dicoccum	0.2496	0.08729
TRI 27970	234	Triticum turgidum subsp. dicoccum	0.32791	0.07983
TRI 28861	235	Triticum turgidum subsp. dicoccum	0.36489	0.07575
TRI 6158	236	Triticum turgidum subsp. dicoccum	0.47682	0.07086
TRI 6141	238	Triticum turgidum subsp. dicoccum	0.4586	0.07224
TRI 28042	239	Triticum turgidum subsp. dicoccum	0.59011	0.06366
TRI 14077	240	Triticum turgidum subsp. dicoccum	0.60577	0.0603
TRI 18260	241	Triticum turgidum subsp. dicoccum	0.46421	0.07348
TRI 5860	245	Triticum turgidum subsp. dicoccum	0.46251	0.06697
TRI 16879	246	Triticum turgidum subsp. dicoccum	0.42212	0.07139
TRI 17040	247	Triticum turgidum subsp. dicoccum	0.53744	0.06426
TRI 3424	248	Triticum turgidum subsp. dicoccum	0.33849	0.07777
TRI 17023	249	Triticum turgidum subsp. dicoccum	0.56514	0.06297
TRI 17038	250	Triticum turgidum subsp. dicoccum	0.70554	0.05128
TRI 584	306	Triticum turgidum subsp. dicoccum	0.34347	0.07796
PI 94633	94633	Triticum turgidum subsp. dicoccum	0.36006	0.07661
PI 352492	73	Triticum ispahanicum	0.24285	0.09173
CItr 3117	2	Triticum turgidum subsp. durum	0.37207	0.07479
PI 7422	4	Triticum turgidum subsp. durum	0.41845	0.07039
CItr 14600	10	Triticum turgidum subsp. durum	0.48993	0.06457
PI 27514	16	Triticum turgidum subsp. durum	0.55898	0.05855
PI 52503	18	Triticum turgidum subsp. durum	0.57429	0.0588
PI 61164	23	Triticum turgidum subsp. durum	0.41715	0.07148
PI 94684	26	Triticum turgidum subsp. durum	0.2557	0.0874
PI 178043	37	Triticum turgidum subsp. durum	0.60252	0.05619
PI 178753	38	Triticum turgidum subsp. durum	0.50636	0.06368
PI 182666	39	Triticum turgidum subsp. durum	0.77807	0.04358
PI 182674	40	Triticum turgidum subsp. durum	0.3515	0.08433
PI 182705	41	Triticum turgidum subsp. durum	0.47362	0.07421
PI 183521	43	Triticum turgidum subsp. durum	0.28408	0.08336
PI 192826	47	Triticum turgidum subsp. durum	0.36589	0.07623
PI 193390	48	Triticum turgidum subsp. durum	0.49955	0.06511
PI 244037	53	Triticum turgidum subsp. durum	0.69631	0.04875
PI 264941	57	Triticum turgidum subsp. durum	0.365	0.07615
PI 268298	58	Triticum turgidum subsp. durum	0.76846	0.04221
PI 367194	80	Triticum turgidum subsp. durum	0.52917	0.0637
PI 420943	89	Triticum turgidum subsp. durum	0.52474	0.06326
PI 430747	108	Triticum turgidum subsp. durum	0.44035	0.06997
PI 487290	129	Triticum turgidum subsp. durum	0.67088	0.06072
PI 525339	133	Triticum turgidum subsp. durum	0.44906	0.07066
PI 560883	162	Triticum turgidum subsp. durum	0.49028	0.06571
PI 572901	164	Triticum turgidum subsp. durum	0.65854	0.05823
PI 576837	167	Triticum turgidum subsp. durum	0.56781	0.06288
PI 631158	173	Triticum turgidum subsp. durum	0.66234	0.05807
CItr 14625	11	Triticum turgidum subsp. turgidum	0.77575	0.0407
PI 57661	21	Triticum turgidum subsp. turgidum	0.3479	0.09045
PI 94689	27	Triticum turgidum subsp. turgidum	>90%
PI 125343	30	Triticum turgidum subsp. turgidum	0.47552	0.06578
PI 166496	34	Triticum turgidum subsp. turgidum	>90%
PI 185728	44	Triticum turgidum subsp. turgidum	0.47286	0.06536
PI 208912	49	Triticum turgidum subsp. turgidum	0.41636	0.07199
PI 278221	60	Triticum turgidum subsp. turgidum	0.48465	0.06551
PI 352544	76	Triticum turgidum subsp. turgidum	0.51941	0.06319
PI 525376	135	Triticum turgidum subsp. turgidum	0.48274	0.06965
PI 623927	168	Triticum turgidum subsp. turgidum	0.51924	0.06774
PI 10391	7	Triticum turgidum subsp. turanicum	0.37432	0.07534
CItr 14598	9	Triticum turgidum subsp. turanicum	0.38676	0.0731
PI 317491	63	Triticum turgidum subsp. turanicum	0.46221	0.06889
PI 525355	134	Triticum turgidum subsp. turanicum	0.41384	0.07899
PI 624207	169	Triticum turgidum subsp. turanicum	0.60816	0.06166
PI 167622	36	Triticum turgidum subsp. polonicum	0.49417	0.06484
PI 210845	50	Triticum turgidum subsp. polonicum	0.56996	0.05813
PI 245663	54	Triticum turgidum subsp. polonicum	0.4564	0.06804
PI 349051	70	Triticum turgidum subsp. polonicum	0.5299	0.06133
PI 366117	79	Triticum turgidum subsp. polonicum	0.36105	0.07432
PI 94748	28	Triticum turgidum subsp. carthlicum	0.35514	0.07582
PI 283889	62	Triticum turgidum subsp. carthlicum	0.28762	0.08263
PI 470729	116	Triticum turgidum subsp. carthlicum	0.43066	0.07041
