# Supplementary material for: Multiregional origins of the domesticated tetraploid wheats
Source: PLoS One. 2020 Jan 22;15(1):e0227148. doi: 10.1371/journal.pone.0227148 (PMC6975532; doi:10.1371/journal.pone.0227148)
Supplement: S3 Table — (XLSX) [file pone.0227148.s011.xlsx]

## Sheet: S3 Table
S3 Table. Data for mapped SNPs.
Genome/chromosome	Size (Mb)	Number of SNPs	Proportion of total mapped SNPs	Transitions	Transversions	Indels	Missing data	Heterozygous sites
A Genome		519344	0.443	0.54849	0.357144	0.101929	0.0402488	0.467009
1A	799	77683	0.066	0.541902	0.367141	0.0987782	0.0443871	0.459818
2A	899	88680	0.076	0.552395	0.353022	0.102119	0.0398191	0.473248
3A	827	59799	0.051	0.558068	0.353021	0.0958466	0.0373381	0.464844
4A	856	79391	0.068	0.547144	0.359537	0.100728	0.0404869	0.469243
5A	827	77910	0.066	0.54084	0.361577	0.106167	0.042589	0.459056
6A	705	66180	0.056	0.545961	0.360824	0.10076	0.0419929	0.460969
7A	813	69701	0.059	0.553121	0.344885	0.109101	0.0351285	0.481883
B Genome		574632	0.49	0.536768	0.371422	0.0981122	0.0348137	0.497666
1B	849	73094	0.062	0.540868	0.371148	0.0935846	0.0326726	0.505444
2B	928	87226	0.074	0.546226	0.358803	0.100783	0.0313689	0.510451
3B	993	151499	0.129	0.517106	0.394359	0.0973837	0.0484881	0.467993
4B	820	66719	0.057	0.539172	0.376144	0.090523	0.0357251	0.491913
5B	871	67169	0.057	0.54832	0.351737	0.106315	0.0315801	0.498493
6B	914	61996	0.053	0.534672	0.376405	0.0944872	0.0312388	0.504398
7B	889	66929	0.057	0.531011	0.371362	0.103709	0.0326225	0.504967
D Genome		70020	0.06	0.495016	0.40524	0.104179	0.0408101	0.597259
1D	604	10443	0.009	0.506359	0.408945	0.0917232	0.045791	0.580692
2D	727	8203	0.007	0.49024	0.408163	0.106673	0.0372146	0.610998
3D	770	6943	0.006	0.502169	0.400161	0.102064	0.0353034	0.61869
4D	648	6198	0.005	0.497655	0.41702	0.0898823	0.0388521	0.608342
5D	748	10300	0.009	0.501445	0.39782	0.107101	0.0414792	0.598351
6D	712	12591	0.011	0.490024	0.427674	0.0876783	0.0429233	0.584234
7D	727	15342	0.013	0.498391	0.413933	0.092957	0.0441072	0.579503
Other	–	8473	0.007	0.473846	0.368205	0.15535	0.040171	0.494707
