# Supplementary material for: Multiregional origins of the domesticated tetraploid wheats
Source: PLoS One. 2020 Jan 22;15(1):e0227148. doi: 10.1371/journal.pone.0227148 (PMC6975532; doi:10.1371/journal.pone.0227148)
Supplement: S5 Table — (XLSX) [file pone.0227148.s013.xlsx]

## Sheet: S5 Table
S5 Table. Reclassification of misidentified accessions.
Accession number	Lab code	Germplasm identification	Position in PCA		Nuclear genome type				Cytotype					Overall conclusion	Reclassification	Comments
					PpdB1/PpdG1	pinb-Aa,b	Consensus		WL343 cpc	WL1068 cpc	orf256 mtc	Consensus
PI 656871	186	Triticum turgidum subsp. dicoccoides	intermediate		B and Gd	n.d.	hybrid?		timopheevii	timopheevii	timopheevii	timopheevii		nuclear hybrid, timopheevii cytoplasm	Triticum timopheevii subsp. armeniacum	Reclassified because the accession is 'not turgidum'
PI 427354	231	Triticum timopheevii subsp. armeniacum	intermediate		B	zhukovskyi	zhukovskyi?		timopheevii	timopheevii	timopheevii	hybrid		Triticum zhukovskyi?	none	Possibly zhukovskyi, but more work needed to confirm this
PI 251018	251018	Triticum timopheevii subsp. timopheevii	intermediate		B and Gd	timopheevii	hybrid?		timopheevii	timopheevii	timopheevii	timopheevii		nuclear hybrid, timopheevii cytoplasm	none	Classification as timopheevii retained because the accession is 'not turgidum'
a The pinb-A marker is located on the A genome but enables T. turgidum, T. timopheevii and T. zhukovskyi to be distinguished (the last is a wild hexaploid wheat with AmAmAmAmGG genomes).
b Gornicki P, Zhu H, Wang J, Challa GS, Zhang Z, Gill BS, Li W (2014) The chloroplast view of the evolution of polyploid wheat. New Phytologist 204, 704–714.
c Tanno KI, Takeuchi A, Akahori E, Kobayashi K, Kawahara T, Yamane K (2018) Multiplex PCR effectively identifies tetraploid Triticum AABB- or AAGG-genomes. Plant Genetic Resources 16, 279–283.
d Gave positive results for both PpdB1 and PpdG1.
