# Supplementary material for: Multiregional origins of the domesticated tetraploid wheats
Source: PLoS One. 2020 Jan 22;15(1):e0227148. doi: 10.1371/journal.pone.0227148 (PMC6975532; doi:10.1371/journal.pone.0227148)
Supplement: S6 Table — (XLSX) [file pone.0227148.s014.xlsx]

## Sheet: S6 Table
S6 Table. Alleles unique to the domesticated emmer population and with a frequency >0.4.
Chromosome	SNP location	Allele frequency in domesticated emmer	Sequence around the SNP
1A	4227569	0.454545	TGCATGCGTCCATCACAAACGACCAATTATGTGTCAGAACGTATCTACTGTCGGATGCA
1A	6273400	0.6	CATCATTCAAAGCCACGTCATCAACTCTCAACCCTTTCTGAAATCATTTGCTATTTTTCATGCA
1A	89688016	1	GACTTGAGGCTCACATTCGACAACCTCCGAACATACGACATCAAGCTCAATCCAGAAAAATGCA
1A	201335351	0.566667	GAATGGCAAGCAAAACAAATATGGCACCGGTCTGCGATAATCGGCACTAGACCATCTAAATGCA
1A	246803668	0.454545	GAAATTGCAGCTTCAATGCTTGATGCGGAAAAACTTGCATAGCTTGCATGTTCGTTGGCATGCA
1B	32621055	0.458333	ACCTGGTGTGGCGGCTTAAGGGCGGGATACCCCATGATACCCAGCAACGGACGAGATCAATGCA
1B	79600774	0.4	TGCATGAGATGAACATGTATGCAAATGCAATGCACGAGATGACATAGTAAGAGATGCA
1B	122032452	0.433333	AATCGCAAACGGTGGTGTAAAAAACTGTCAAAAAAGGTGCAAAACGTTTGCAACGACGGATGCA
1B	140654418	0.444444	ATAGTATGAAGGCTTATGGTGCGAGAACAACCAAATGCAATAGGCTCATTCAAACAAGCATGCA
1B	168726704	0.461538	GCAAGTAGCACACCATGTTCAAAGGTAGTGGTTCGAGTAGTCCGGTAGGGCAAGTTTGGATGCA
1B	171503357	0.5	GTAGACCGAATCCTTCCTGCACCTACTACAATTATTCCACCCATCGACCGCTATCTAGCATGCA
1B	177819605	0.428571	TGCATTTCATCAGAGGGCTTGTAGTGATCTCTCCAGATGCA
1B	191875186	0.461538	TGCATTCACATGCTCCTATATTCCATACTCACATGACTACATACATGTAGGGGGAGCCTATGCA
1B	262477225	0.428571	TGCATAGTTTGCAATGCTTTGATAATGCGCTGGAAATGCA
2A	185036269	0.5	TGCATATAATGGCGAAAAAAGGTACATGCGAAAGCATGACGCATGTGCGGGTCCTGAGGCCCAG
2B	12154152	0.428571	TGCATGTAGTGAACCTGGACGTGAAGGGCTACCCCAAGTGTGCAGCCGTGCATAGCTGCACCCG
2D	2073411	1	TGCATGTTCCCTTCTTAATGGTGCAGCCCGAGGTGCGATGCA
3B	148847549	0.75	AATTTTCCAAAGGTTTCACCAAGATCCATCTATGAGTTCATCTAGCAACGAGTCATTAGATGCA
3B	286525884	0.5	GATGATTCCAGAGGAGCAAAAGTAAACTTTCTCGAATTCGCGGCGGCAACTTATATCAAATGCA
3B	679712128	0.4	TGCATGCCGTCAACGCATTTGACCGTCTACGTATAGGACAGCCACAGGATCCACATGCA
3B	721543212	0.428571	TGCATGTGCTTTCGGTCTACGAGGGTACGTGGACAACACTCTCCCCTTTCGTTGATATGCA
4A	180666993	0.444444	TGCATGTCAAGATTAAATATTGTCACTCATGGCAAAAGATGATGCA
4A	198764546	0.428571	TGCATGTTGCCTTCACTTCAACCCAATCCATGTTCATTTCATCCAAAGATATATAACAACTCTT
4A	203010345	0.5	TGCATTTCCTAGTTATTTTCATTCAATTTTGATAGGTGAGGTTCGGGTTAAATTCATGGGCATG
4B	71680221	0.454545	TGCATGCTCATATGTGCGTATATAAAAGATGTAACATGCA
4B	172705020	0.5	TGCATTGGTCATTCAACATTTCAGGAACCGCTACTCCCTCCCTTGTATGCA
4B	221662089	0.4	TGCATAGTTCAGGACCCCCTACCCGAGATCCGCCGGCTTTGACACCAACAGCGTGAATTCGTAT
4B	228732177	0.428571	TGCATGCACGGCGGACTGCTCGCATGCGTCCCATCAACTCATGCA
4B	228732202	0.428571	TGCATGCACGGCGGACTGCTCGCATGCGTCCCATCAACTCATGCA
4B	290113327	0.4	TTTGTCACCGGAAAAACCCTAGAAAATGCTTCAACTGTCAGTAATGAACGATACTTGTCATGCA
5A	92403822	0.4	TGCATGGAATTAGCGCAGGGCTTGGCCGGCTGGCCAGATTGGCCTAAAGTACCTTGTTGTCGCG
5A	103921460	0.454545	TGCATCCTCGGTACAAAGCTTAAAATGGCAATAGGTAGAATTGGCAATCATTTGCATGCGGTAC
5A	109914449	0.433333	TGCATACTGCGGTACCGCGTTGAATCTCACAAATGCGGTTCGCCCAAGCAATGCA
5A	112423280	0.454545	TGCATCTGACTAAAATGTCAGATGTCACCACTCAGCGCACGAAGCTCATAAACAACTGCTAAAA
6B	1683319	0.4	TGCATTTGGGAAGAAACTGAGAGAGAAAGAGTGTACCGAGAAGGTAGGCACTTCGTGTCATGCA
7A	46215156	0.416667	TGCATCGACTGAGATGGGTTTGAGACCCACCGCATGAGTTGTCCATAGTGGTAACCCACCCTAT
7A	52657867	0.461538	TGCATATTGTCTGCATCTGTTGCCTTGGTGCTTTTTTTCAGAAAGATGCA
7B	82190220	0.4	TGCATGTGTGTACCCGGGGCGGAAGCACTGCATGCACATGTGTATGCA
IWGSC_CSS_1AL_SCAFF_3914753	1354	0.5	TGCATGATGTTGGCTTTTATGCAACTATATTTCTTTCCCTTGTAACCCCACATCTATATACAGT
IWGSC_CSS_1BS_SCAFF_3474255	3047	1	TGCATATCGACACTGTTAAGCGGTCGGCATGCA
IWGSC_CSS_3AL_SCAFF_4317802	2530	0.538462	TGCATAATTATGACAGATCAAGCAAAGAGTTAAATTTGTCTTGGCTATATGCA
IWGSC_CSS_3AL_SCAFF_4317802	2543	0.538462	TGCATAATTATGACAGATCAAGCAAAGAGTTAAATTTGTCTTGGCTATATGCA
IWGSC_CSS_5AL_SCAFF_2738150	1075	0.4	TGCATTAATTTTTGACAAAATGAAAGCATGCAAATGATTGCCGATTCCACCTATTACCAAATCA
IWGSC_CSS_5AL_SCAFF_2754091	86	0.4	TGCATGCGGCCACCCATTTAGCTTCAAAGATTGATGCACTAGTCTGTGCAGTTTGCTCTTAATC
IWGSC_CSS_5BL_SCAFF_10840524	1555	0.5	TGCATGCAGTGGTGTGCAAATCCATATAAGATCAACCAGGGTCCTGCCATGCA
IWGSC_CSS_6AL_SCAFF_5801115	8773	0.4	AGATGCTAATCTGGTGAAACAATCCACTTCACAGTTTGAAAGAACTAATCAGTTTTCAGATGCA
IWGSC_CSS_7AL_SCAFF_4477418	768	0.5	TGAGTTACCTGTTGATTTGAGCACACCACCTATTTTAGAGACTCTTGTTACGTTCATGAATGCA
