# Supplementary material for: Multiregional origins of the domesticated tetraploid wheats
Source: PLoS One. 2020 Jan 22;15(1):e0227148. doi: 10.1371/journal.pone.0227148 (PMC6975532; doi:10.1371/journal.pone.0227148)
Supplement: S7 Table — (XLSX) [file pone.0227148.s015.xlsx]

## Sheet: S7 Table
S7 Table. Numbers of alleles per chromosome that are shared between wild emmers (reassigned set) and south or 'other' domesticates (data shown in Fig 4B).
Chromosome	Number of alleles shared beween domesticates and
	South wild emmers	Other wild emmers
1A	870	809
1B	691	741
2A	967	725
2B	787	628
3A	533	533
3B	2356	2774
4A	636	605
4B	717	843
5A	548	537
5B	556	520
6A	850	606
6B	548	511
7A	667	588
7B	605	605
Data excludes SNPs that mapped to the D chromosomes or to unmapped scaffolds.
