# Supplementary material for: Multiregional origins of the domesticated tetraploid wheats
Source: PLoS One. 2020 Jan 22;15(1):e0227148. doi: 10.1371/journal.pone.0227148 (PMC6975532; doi:10.1371/journal.pone.0227148)
Supplement: S8 Table — (XLSX) [file pone.0227148.s016.xlsx]

## Sheet: S8 Table
S8 Table. SNPs above the significance threshold in the three GWAS analyses.
SNP ID	GWAS score (p × 10-8)	Chromosome	Also significant in different GWAS	Position	Allele frequencies
					Domesticates	Other' wild emmer	South wild emmer
Domesticated vs all wild
S2_1521572466	9.34582	4A	Domesticates vs 'other'	105381377	0.972973	0.173913	0
S2_1539211888	9.3279	4A	Domesticates vs 'other'	123020799	0.973684	0.185185	0.027027
S4_88395576	8.80134	3B	Domesticates vs south	88395576	1	0.25	0.03125
S4_306260980	8.04818	3B		306260980	1	0.925926	1
S2_1426263581	7.53313	4A	Domesticates vs 'other'	10072492	0.972973	0.173077	0.015625
S2_1426263572	7.51145	4A	Domesticates vs 'other'	10072483	0.972222	0.173077	0.015625
S2_2873462	7.37469	5A	Domesticates vs 'other'	2873462	1	0.958333	1
S1_1443920300	7.3098	5A	Domesticates vs 'other'	593	0.8	0.942308	1
S1_1187622445	7.24642	4A	Domesticates vs 'other'	5395	0.973684	0.211538	0.0151515
S2_34242614	7.2426	5A	Domesticates vs 'other'	34242614	0.735294	0.875	1
S3_732411024	7.20343	2A	Domesticates vs 'other'	232455849	0.771429	0.725	0.816667
S3_732411032	7.20343	2A	Domesticates vs 'other'	232455857	0.771429	0.725	0.816667
S2_1432125976	7.12668	4A	Domesticates vs 'other'	15934887	1	0.153846	0.121622
S3_509215880	7.06905	2A		9260705	0.828571	0.413043	0.242424
S2_1486826880	7.01144	4A	Domesticates vs 'other'	70635791	0.974359	0.22	0.138889
S2_1477448545	6.99568	4A	Domesticates vs 'other'	61257456	0.972973	0.1875	0.121622
S2_1492977396	6.87943	4A	Domesticates vs 'other'	76786307	0.972222	0.222222	0.108108
S1_643892454	6.83565	4A	Domesticates vs 'other'	4652	0.933333	0.227273	0.0294118
S4_232894129	6.82681	3B		232894129	1	0.942308	0.983871
S2_1528977885	6.71897	4A	Domesticates vs 'other'	112786796	0.974359	0.217391	0.144737
S1_178409081	6.61083	4A	Domesticates vs 'other' and south	718	0.5	0.894737	0.9
Domesticated vs 'other' wild emmers
S1_436552808	9.89898	7A		824	0.986486	0.94	1
S3_732411024	8.98343	2A	Domesticates vs all	232455849	0.771429	0.725	0.816667
S3_732411032	8.98343	2A	Domesticates vs all	232455857	0.771429	0.725	0.816667
S2_1539211888	8.89524	4A	Domesticates vs all	123020799	0.973684	0.185185	0.027027
S4_106864460	8.31406	3B		106864460	1	0.0952381	0.5
S2_1521572466	8.20764	4A	Domesticates vs all	105381377	0.972973	0.173913	0
S2_1432125976	8.0181	4A	Domesticates vs all	15934887	1	0.153846	0.121622
S2_940902935	7.95468	3A		121720973	0.986842	0.576923	0.552632
S2_940902937	7.95468	3A		121720975	0.986842	0.576923	0.552632
S4_88395576	7.78465	3B		88395576	1	0.25	0.03125
S1_1388217192	7.72294	4A		992	0.928571	0.192308	0.125
S2_2873462	7.71942	5A	Domesticates vs all	2873462	1	0.958333	1
S2_849048254	7.63397	3A		29866292	0.987179	0.574074	0.552632
S1_1443920300	7.52019	5A	Domesticates vs all	593	0.8	0.942308	1
S2_848796218	7.48372	3A		29614256	1	0.961538	0.857143
S2_34242614	7.46611	5A	Domesticates vs all	34242614	0.735294	0.875	1
S3_1816519232	7.31283	2B		175537505	1	0.934783	0.971429
S1_643892454	7.30503	4A	Domesticates vs all	4652	0.933333	0.227273	0.0294118
S1_178409081	7.29604	4A	Domesticates vs all and south	718	0.5	0.894737	0.9
S1_1019790838	7.23662	4A		7105	0.909091	0.130435	0.128571
S1_1079630249	7.22027	4A		5707	0.928571	0.181818	0.128571
S2_1528977885	7.18173	4A	Domesticates vs all	112786796	0.974359	0.217391	0.144737
S1_877906502	7.1614	4A		6161	0.923077	0.192308	0.71875
S1_877906507	7.1614	4A		6166	0.923077	0.192308	0.71875
S2_1422573273	7.06036	4A		6382184	0.972973	0.192308	0.03125
S2_1486826880	7.0252	4A	Domesticates vs all	70635791	0.974359	0.22	0.138889
S2_1429040565	6.98847	4A		12849476	0.972222	0.130435	0.636364
S1_1187622445	6.90212	4A	Domesticates vs all	5395	0.933333	0.211538	0.0151515
S2_1492977396	6.90025	4A	Domesticates vs all	76786307	0.972222	0.222222	0.108108
S4_625876157	6.89449	3B		625876157	1	0.259259	0.405405
S2_1477448545	6.85599	4A	Domesticates vs all	61257456	0.972973	0.1875	0.121622
S1_664338637	6.84227	4A		3545	0.928571	0.16	0.142857
S2_1505529747	6.83021	4A		89338658	0.971429	0.18	0.617647
S2_1426263581	6.82901	4A	Domesticates vs all	10072492	0.972973	0.173077	0.015625
S4_713518351	6.82792	3B		713518351	1	0.88	0.972973
S2_1426263572	6.80998	4A	Domesticates vs all	10072483	0.972222	0.173077	0.015625
S1_407434471	6.77747	4A		3369	0.928571	0.230769	0.132353
S2_1522209610	6.77479	4A		106018521	0.972973	0.192308	0.0151515
S3_392089835	6.69823	7B		143652669	1	0.954545	0.935484
S2_1517962215	6.69579	4A		101771126	0.973684	0.222222	0.208333
S2_1575598237	6.63948	4A		159407148	0.973684	0.16	0.337838
Domesticated vs south wild emmers
S2_875996313	17.7497	3A		56814351	1	1	0.0571429
S2_846171611	17.6739	3A		26989649	1	1	0.027027
S2_902354093	17.5909	3A		83172131	1	1	0.0131579
S2_908961034	17.498	3A		89779072	1	0.979167	0.030303
S2_863521591	17.271	3A		44339629	1	1	0.0277778
S2_906028496	17.1047	3A		86846534	1	1	0
S2_853774436	17.0738	3A		34592474	1	0.980769	0.0135135
S2_853054868	16.7994	3A		33872906	1	1	0.0138889
S1_493992483	16.7551	4A		2532	1	0.863636	0.228571
S4_15242907	16.5104	3B		15242907	1	1	0.4
S1_725424872	16.2141	3A		4736	1	1	0.015625
S4_323641581	16.1969	3B		323641581	1	0.88	0.030303
S1_493992527	16.1704	4A		2576	1	0.785714	0.0147059
S2_859811024	16.1587	3A		40629062	1	1	0.0151515
S2_859811028	16.1587	3A		40629066	1	1	0.0151515
S2_872766223	16.0636	3A		53584261	1	1	0.030303
S2_46879799	16.0496	5A		46879799	1	0.962963	0.0131579
S2_867722764	16.0196	3A		48540802	1	1	0.0135135
S2_934349767	15.9835	3A		115167805	1	1	0.0138889
S4_348909823	15.7601	3B		348909823	1	0.826087	0
S1_302008247	15.6999	3A		2517	1	1	0.016129
S3_177557064	15.6896	1A		177557064	1	0.75	0.0277778
S2_885459007	15.5647	3A		66277045	0.985294	1	0
S1_20598174	15.5646	1A		324	1	0.772727	0.0285714
S4_93641544	15.5216	3B		93641544	1	0.545455	0
S3_132642257	15.5046	1A		132642257	1	0.769231	0.0416667
S4_223550198	15.4657	3B		223550198	1	0.875	0.0285714
S1_537082016	15.4054	3A		3240	1	1	0.0147059
S2_900590326	15.343	3A		81408364	1	1	0.0147059
S4_325393638	15.3332	3B		325393638	1	0.84	0
S4_347756989	15.3062	3B		347756989	1	0.87037	0.016129
S1_1109045976	15.2921	3A		7323	1	1	0.0151515
S4_229350473	15.272	3B		229350473	1	0.826087	0.0147059
S2_885915755	15.2373	3A		66733793	1	1	0.0645161
S2_900833514	15.1991	3A		81651552	1	1	0.0166667
S2_873895383	15.156	3A		54713421	1	1	0.0172414
S4_88395576	15.0796	3B	Domesticates vs all	88395576	1	0.25	0.03125
S2_863765767	14.9722	3A		44583805	1	1	0.0625
S4_338836555	14.9582	3B		338836555	1	0.826087	0.025
S4_290546648	14.8991	3B		290546648	1	0.692308	0.0147059
S2_873719194	14.7025	3A		54537232	1	1	0.0322581
S2_1482270937	14.6511	4A		66079848	0.974359	0.62963	0.552632
S2_863208972	14.5455	3A		44027010	1	1	0.016129
S2_886663606	14.4616	3A		67481644	1	1	0.0147059
S1_20338459	14.2652	7B		101	1	0.704545	0.0142857
S3_150335892	14.1949	1A		150335892	1	0.76	0.0681818
S2_915070981	13.9833	3A		95889019	1	1	0.1
S4_435115589	13.9765	3B		435115589	1	0.9375	0.0454545
S2_1493842808	13.8751	4A		77651719	1	0.857143	0.1875
S2_922278797	13.6956	3A		103096835	1	1	0.160714
S2_850185129	13.6129	3A		31003167	1	1	0.257576
S1_657479971	13.4808	4B		2856	1	0.944444	0
S1_657480008	13.4808	4B		2893	1	0.944444	0
S2_43800797	13.1841	5A		43800797	0.961538	1	0.514286
S3_1442963587	13.0158	4B		119326559	1	0.947368	0
S2_935303273	12.9275	3A		116121311	1	1	0.111111
S2_915571405	12.8978	3A		96389443	1	1	0.162162
S1_650295907	12.847	3A		1128	1	1	0.138889
S2_911764036	12.8058	3A		92582074	1	1	0.121622
S2_918049668	12.711	3A		98867706	0.986111	1	0.0131579
S1_103524833	12.7079	4A		1044	1	0.9	0.25
S1_487314593	12.7065	3A		1031	1	1	0.03125
S2_856538534	12.6462	3A		37356572	1	0.92	0.117647
S2_1289881297	12.6111	6A		81600361	1	1	0.526316
S2_937736256	12.558	3A		118554294	1	0.98	0.030303
S2_874946959	12.5337	3A		55764997	1	1	0.136364
S3_739008193	12.5269	2A		239053018	1	0.714286	0.117647
S3_1588656022	12.4808	4B		265018994	1	0.25	0.025
S2_891977521	12.4769	3A		72795559	1	1	0.157143
S1_493992518	12.4583	4A		2567	1	0.818182	0.157143
S2_934349756	12.3612	3A		115167794	1	1	0.125
S4_278056355	12.3472	3B		278056355	1	0.833333	0.132353
S1_596446853	12.3328	4A		3811	1	0.857143	0.18
S4_329489864	12.3261	3B		329489864	1	0.865385	0.131579
S3_107862827	12.3245	1A		107862827	1	0.761905	0.147059
S3_1654118799	12.1935	2B		13137072	0.985714	1	0
S3_1654118833	12.1935	2B		13137106	0.985714	1	0
S4_369178923	12.1065	3B		369178923	1	0.84	0.121622
S2_929401656	12.0689	3A		110219694	0.986842	0.981481	0.027027
S2_925692263	12.0458	3A		106510301	1	1	0.0285714
S4_391297737	11.9654	3B		391297737	1	0.545455	0.132353
S3_497733038	11.9175	7B		249295872	1	0.931818	0.25
S4_122981447	11.8304	3B		122981447	1	0.857143	0.195652
S2_858203655	11.8075	3A		39021693	0.972973	0.846154	0.0714286
S1_188196826	11.6821	4A		3014	1	0.22	0.0178571
S2_1531046774	11.6461	4A		114855685	1	0.75	0.02
S3_160282418	11.6419	1A		160282418	1	0.78	0.148649
S3_160282445	11.6419	1A		160282445	1	0.78	0.148649
S1_928590946	11.6227	3A		1370	1	1	0.132353
S3_256029	11.5335	1A		256029	1	0.882353	0
S3_177761298	11.5274	1A		177761298	1	0.978261	0.5
S3_177761301	11.5274	1A		177761301	1	0.978261	0.5
S2_893775270	11.4667	3A		74593308	1	1	0.157143
S3_1307741681	11.4396	1B		279218314	1	1	0
S2_889635515	11.3794	3A		70453553	0.972973	1	0.0147059
S2_853649997	11.3704	3A		34468035	1	0.875	0.140625
S2_1191886087	11.3657	6B		187651420	1	0.772727	0
S2_857512837	11.3261	3A		38330875	1	1	0.0138889
S3_457910049	11.2557	7B		209472883	1	1	0
S2_885991415	11.2325	3A		66809453	1	1	0.0322581
S2_878947675	11.2162	3A		59765713	1	1	0.0277778
S4_749417970	11.1777	3B		749417970	0.77027	0.722222	0.0131579
S3_1681006986	11.1076	2B		40025259	0.969697	0.821429	0
S2_910840102	11.0661	3A		91658140	0.894737	1	0.0277778
S4_271679570	11.063	3B		271679570	1	0.833333	0.0138889
S3_497733011	10.979	7B		249295845	1	0.886364	0.25
S2_1431062809	10.883	4A		14871720	1	0.45	0.12069
S2_926306870	10.7152	3A		107124908	0.972973	1	0.0147059
S1_813585783	10.6772	4A		3030	0.964286	0.978261	0.896552
S1_467930669	10.6459	4A		3265	1	1	0.142857
S1_467930702	10.6459	4A		3298	1	1	0.142857
S2_881403433	10.6075	3A		62221471	1	1	0.0625
S4_331689729	10.5565	3B		331689729	1	1	0.0625
S1_431382937	10.515	6B		2627	1	0.7	0.142857
S1_431382971	10.515	6B		2661	1	0.7	0.142857
S4_347756914	10.4827	3B		347756914	0.984375	0.804348	0.0135135
S3_148753979	10.4557	1A		148753979	1	0.714286	0.0147059
S3_143755474	10.4475	1A		143755474	1	1	0.285714
S4_314305641	10.4098	3B		314305641	1	0.846154	0.0131579
S4_325162562	10.4021	3B		325162562	1	0.846154	0
S3_164591004	10.3978	1A		164591004	1	0.809524	0.0416667
S2_850999716	10.3688	3A		31817754	1	1	0.0416667
S2_850999717	10.3688	3A		31817755	1	1	0.0416667
S4_317561229	10.2348	3B		317561229	1	0.869565	0.0147059
S1_56251742	10.2156	3A		1290	1	0.961538	0.131579
S4_344827859	10.1499	3B		344827859	1	0.851852	0.0147059
S1_178409081	10.0966	4A	Domesticates vs all and 'other'	718	0.5	0.894737	0.9
S2_848927135	10.0921	3A		29745173	0.973684	0.807692	0.1
S1_482559554	10.0898	4A		1589	1	0.866667	0.1
S3_1833575089	10.0609	2B		192593362	0.986486	0.964286	0.333333
S3_439581509	10.0067	7B		191144343	1	0.730769	0.0138889
S1_1453094626	9.97605	3B		31471	1	0.84	0
S4_322947897	9.85974	3B		322947897	1	0.833333	0.0138889
S2_939794126	9.85943	3A		120612164	1	1	0.115385
S2_879989185	9.82298	3A		60807223	1	0.791667	0.142857
S3_127226873	9.72832	1A		127226873	1	0.833333	0.153846
S3_1635265465	9.69075	4B		311628437	0.984848	1	0.5
S1_367922515	9.67892	6B		2643	1	1	1
S1_77640606	9.64426	4B		707	0.818182	0.85	0.5
S1_77640607	9.64426	4B		708	0.818182	0.85	0.5
S3_1300299777	9.57976	1B		271776410	1	1	0.5
S3_938827872	9.57351	5B		183927988	1	1	0.333333
S2_935506160	9.51737	3A		116324198	1	0.891304	0.0344828
S1_162331843	9.43306	4A		2755	1	1	0.2
S1_1109785584	9.39683	4B		413	1	0.970588	0.142857
S1_1109785588	9.39683	4B		417	1	0.970588	0.142857
S2_855406865	9.27504	3A		36224903	0.973684	0.814815	0.102941
S1_487314588	9.26683	3A		1026	1	1	0.15625
S3_1546411553	9.15235	4B		222774525	1	1	0.8
S4_766370326	9.08115	3B		766370326	1	1	0.25
S2_995481892	9.03258	3A		176299930	0.921875	0.785714	0.0666667
S1_1135227499	9.00615	5A		8007	1	1	0.25
S3_17331736	8.96565	1A		17331736	1	1	0.666667
S3_17331748	8.96565	1A		17331748	1	1	0.666667
S4_168948521	8.6727	3B		168948521	1	0.625	0.0294118
S1_142406066	8.63257	3B		1308	1	1	0.5
S1_142406074	8.63257	3B		1316	1	1	0.5
S4_354954242	8.5922	3B		354954242	1	0.846154	0.030303
S1_665720470	8.46699	7A		4593	1	1	0.2
S2_890594361	8.44677	3A		71412399	1	0.925926	0.125
S1_375279303	8.42395	7A		1829	1	0.6	0.0909091
S2_858759478	8.41453	3A		39577516	1	1	0.108108
S1_649704111	8.38851	5B		1996	1	1	0.75
S4_185174001	8.35548	3B		185174001	1	0.307692	0
S2_900871430	8.29019	3A		81689468	0.888889	1	0.027027
S1_214996965	8.21214	3A		1192	1	1	0.384615
S2_847715371	8.17901	3A		28533409	0.985714	1	0.151515
S3_1472488973	7.98577	4B		148851945	1	0.904762	0
S3_1472488977	7.98577	4B		148851949	1	0.952381	0
S3_193696321	7.94424	1A		193696321	0.921053	0.25	0.0277778
S1_525164360	7.90222	4A		1052	1	0.9	0.3
S4_355722602	7.79094	3B		355722602	0.986111	0.851852	0.112903
S4_185476224	7.7223	3B		185476224	1	0.304348	0
S1_286008968	7.68069	1A		590	0	0.909091	0.972222
S2_1532927154	7.66424	4A		116736065	1	0.833333	0.125
S4_128634149	7.61316	3B		128634149	1	1	0.625
S2_938265420	7.60469	3A		119083458	1	1	0.144737
S1_375279274	7.58473	7A		1800	1	0.4	0.0909091
S1_1270366465	7.58364	3B		280	1	0.954545	0.625
S4_634567543	7.57013	3B		634567543	1	1	0.555556
S3_628616996	7.56346	2A		128661821	1	1	0.714286
S3_628617014	7.56346	2A		128661839	1	1	0.714286
S2_1531056205	7.45726	4A		114865116	1	1	0.833333
S3_948718328	7.45582	5B		193818444	1	0.4	0.037037
S3_669643562	7.37837	2A		169688387	0.934211	0.981481	0.486842
S3_669643566	7.37837	2A		169688391	0.934211	0.981481	0.486842
S1_721356761	7.26265	3A		3471	1	1	0.138889
S3_681740442	7.20661	2A		181785267	1	0.611111	0.136364
S2_877494536	7.18797	3A		58312574	1	0.923077	0.125
S1_909105020	7.15981	1B		4668	0.0714286	0.352941	1
S4_632702514	6.77565	3B		632702514	0.986842	1	0.307692
S1_787022844	6.72106	5A		853	0.928571	0.958333	0.125
S2_1423486877	6.71751	4A		7295788	0.986111	0.166667	0.0138889
S3_160282440	6.66506	1A		160282440	1	0.78	0.148649
S2_890561877	6.62162	3A		71379915	0.5	0.535714	0.625
