# Supplementary material for: Multiregional origins of the domesticated tetraploid wheats
Source: PLoS One. 2020 Jan 22;15(1):e0227148. doi: 10.1371/journal.pone.0227148 (PMC6975532; doi:10.1371/journal.pone.0227148)
Supplement: S9 Table — (XLSX) [file pone.0227148.s017.xlsx]

## Sheet: S9 Table
S9 Table. Average major allele frequencies for SNPs above the significance threshold in the three GWAS analyses.
GWAS analysis	Average major allele frequencya
	Domesticates	Other' wild emmer	South wild emmer
Domesticated vs all wild	0.94	0.44	0.38
Domesticated vs 'other' wild	0.96	0.42	0.43
Domesticated vs south wild	0.98	0.88	0.14
a'Major allele' is defined as the major allele in the domesticated population
